# Supplementary material for: Swertianin Suppresses M1 Macrophage Polarization and Inflammation in Metabolic Dysfunction-Associated Fatty Liver Disease via PPARG Activation
Source: Genes (Basel). 2025 Jun 6;16(6):693. doi: 10.3390/genes16060693 (PMC12193489; doi:10.3390/genes16060693)
Supplement: Supplementary file 1 [file genes-16-00693-s001.zip]

Archive with 1 entries (1 files):
- genes-3517733-supplementary.pdf
